# Supplementary material for: Wide variation in the suboptimal distribution of photosynthetic capacity in relation to light across genotypes of wheat
Source: AoB Plants. 2020 Aug 11;12(5):plaa039. doi: 10.1093/aobpla/plaa039 (PMC7494244; doi:10.1093/aobpla/plaa039)
Supplement: plaa039_suppl_Supplementary_Table_S1 [file plaa039_suppl_supplementary_table_s1.xls]

## Sheet: plaa039_suppl_Supplementary Tab
Supplementary Table S1. List of genotypes.
check=commercial check cultivars
USyd=from University of Sydney breeding program
CSIRO=from CSIRO MAGIC population
see main text for more details
genotype	group	designation	pedigree
6	CHECK	SOKOLL
7	CHECK	MACE
183	CHECK	SPITFIRE
199	CHECK	PASCAL
205	CHECK	BOLAC
206	CHECK	BEAUFORT
207	CHECK	GREGORY
192	CSIRO	F946
193	CSIRO	F589
194	CSIRO	F561
195	CSIRO	F1036
196	CSIRO	F550
202	CSIRO	F1572
204	CSIRO	F1533
208	CSIRO	F1222
210	CSIRO	F808
212	CSIRO	F883
213	CSIRO	F656
214	CSIRO	F1181
216	CSIRO	F1431
218	CSIRO	F406
220	CSIRO	F233
221	CSIRO	F1178
224	CSIRO	F1536
226	CSIRO	F1303
227	CSIRO	F1501
229	CSIRO	F658
230	CSIRO	F764
233	CSIRO	F235
234	CSIRO	F455
237	CSIRO	F979
238	CSIRO	F788
239	CSIRO	F907
241	CSIRO	F1265
242	CSIRO	F1579
243	CSIRO	F1587
244	CSIRO	F836
246	CSIRO	F1584
247	CSIRO	C1061+
248	CSIRO	C1061-
250	CSIRO	C10710-
4	USYD	PBW502
9	USYD	-	WAXWING*2/KIRITATI
10	USYD	-	2.49/CUNNINGHAM/KENNEDY
11	USYD	PBI09C016-BC-DH4	2.49/CUNNINGHAM/KENNEDY/3/2.49/CUNNINGHAM/KENNEDY /2/ 35880 M C18644
12	USYD	PBI09C018-BC-DH2	2.49/CUNNINGHAM/KENNEDY/3/2.49/CUNNINGHAM/KENNEDY /2/ 35883 M500110
14	USYD	PBI09C004-BC-DH23	BERKUT/2/BERKUT / 35883 M500110
15	USYD	PBI09C004-BC-DH24	BERKUT/2/BERKUT / 35883 M500110
16	USYD	PBI09C004-BC-DH74	BERKUT/2/BERKUT / 35883 M500110
18	USYD	PBI09C004-BC-DH78	BERKUT/2/BERKUT / 35883 M500110
19	USYD	PBI09C004-BC-DH106	BERKUT/2/BERKUT / 35883 M500110
20	USYD	PBI09C004-BC-DH117	BERKUT/2/BERKUT / 35883 M500110
21	USYD	PBI09C004-BC-DH118	BERKUT/2/BERKUT / 35883 M500110
22	USYD	PBI09C004-BC-DH1	BERKUT/2/BERKUT / 35883 M500110
23	USYD	PBI09C004-BC-DH51	BERKUT/2/BERKUT / 35883 M500110
25	USYD	PBI09C001-BC-DH9	BERKUT/2/BERKUT / 35880 M C18644
26	USYD	PBI09C001-BC-DH58	BERKUT/2/BERKUT / 35880 M C18644
27	USYD	PBI09C001-BC-DH64	BERKUT/2/BERKUT / 35880 M C18644
29	USYD	PBI09C001-BC-DH46	BERKUT/2/BERKUT / 35880 M C18644
30	USYD	PBI09C045-BC-DH7	DBW16 /2/DBW16 / 18341 KC75
31	USYD	PBI09C045-BC-DH13	DBW16 /2/DBW16 / 18341 KC75
32	USYD	PBI09C045-BC-DH15	DBW16 /2/DBW16 / 18341 KC75
33	USYD	PBI09C045-BC-DH28	DBW16 /2/DBW16 / 18341 KC75
34	USYD	PBI09C045-BC-DH30	DBW16 /2/DBW16 / 18341 KC75
35	USYD	PBI09C045-BC-DH31	DBW16 /2/DBW16 / 18341 KC75
36	USYD	PBI09C043-BC-DH21	DBW16 /2/DBW16 / 21758 KC75
39	USYD	PBI09C043-BC-DH28	DBW16 /2/DBW16 / 21758 KC75
43	USYD	PBI09C049-BC-DH5	DBW17 /2/DBW17 / 19385 KC79
44	USYD	PBI09C049-BC-DH6	DBW17 /2/DBW17 / 19385 KC80
45	USYD	PBI09C048-BC-DH11	DBW17 /2/DBW17 / 21758 KC75
49	USYD	PBI09C048-BC-DH35	DBW17 /2/DBW17 / 21758 KC75
50	USYD	PBI09C048-BC-DH36	DBW17 /2/DBW17 / 21758 KC75
51	USYD	PBI09C047-BC-0C-1N-99N	DBW17//DBW17 / 18293 KC75
52	USYD	PBI09C035-BC-DH6	PBW502 /2/PBW502 / 19385 KC75
53	USYD	PBI09C035-BC-DH31	PBW502 /2/PBW502 / 19385 KC75
55	USYD	PBI09C035-BC-DH7	PBW502 /2/PBW502 / 19385 KC75
56	USYD	PBI09C035-BC-DH11	PBW502 /2/PBW502 / 19385 KC75
58	USYD	PBI09C035-BC-DH21	PBW502 /2/PBW502 / 19385 KC75
59	USYD	PBI09C035-BC-DH25	PBW502 /2/PBW502 / 19385 KC75
60	USYD	PBI09C035-BC-DH26	PBW502 /2/PBW502 / 19385 KC75
61	USYD	PBI09C035-BC-DH28	PBW502 /2/PBW502 / 19385 KC75
64	USYD	PBI09C035-BC-DH22	PBW502 /2/PBW502 / 19385 KC75
65	USYD	PBI09C034-BC-DH23	PBW502 /2/PBW502 / 21758 KC75
66	USYD	PBI09C034-BC-DH29	PBW502 /2/PBW502 / 21758 KC75
67	USYD	PBI09C034-BC-DH30	PBW502 /2/PBW502 / 21758 KC75
68	USYD	PBI09C034-BC-DH33	PBW502 /2/PBW502 / 21758 KC75
69	USYD	PBI09C034-BC-DH34	PBW502 /2/PBW502 / 21758 KC75
71	USYD	PBI09C034-BC-DH21	PBW502 /2/PBW502 / 21758 KC75
73	USYD	PBI09C034-BC-DH17	PBW502 /2/PBW502 / 21758 KC75
75	USYD	PBI09C038-BC-DH4	PBW550 /2/PBW550 / 18293 KC75
78	USYD	PBI09C038-BC-DH9	PBW550 /2/PBW550 / 18293 KC75
79	USYD	PBI09C038-BC-DH17	PBW550 /2/PBW550 / 18293 KC75
80	USYD	PBI09C038-BC-DH1	PBW550 /2/PBW550 / 18293 KC75
81	USYD	PBI09C038-BC-DH10	PBW550 /2/PBW550 / 18293 KC75
82	USYD	PBI09C038-BC-DH22	PBW550 /2/PBW550 / 18293 KC75
83	USYD	PBI09C038-BC-DH21	PBW550 /2/PBW550 / 18293 KC75
84	USYD	PBI09C039-BC-DH9	PBW550 /2/PBW550 / 18343 KC75
86	USYD	PBI09C039-BC-DH47	PBW550 /2/PBW550 / 18343 KC75
88	USYD	PBI09C039-BC-DH63	PBW550 /2/PBW550 / 18343 KC75
89	USYD	PBI09C039-BC-DH81	PBW550 /2/PBW550 / 18343 KC75
90	USYD	PBI09C010-BC-DH1	SOKOLL/2/SOKOLL / 35879 M C18643
93	USYD	PBI09C010-BC-DH9	SOKOLL/2/SOKOLL / 35879 M C18643
95	USYD	PBI09C010-BC-DH15	SOKOLL/2/SOKOLL / 35879 M C18643
96	USYD	PBI09C010-BC-DH18	SOKOLL/2/SOKOLL / 35879 M C18643
97	USYD	PBI09C010-BC-DH19	SOKOLL/2/SOKOLL / 35879 M C18643
98	USYD	PBI09C008-BC-DH1	SOKOLL/2/SOKOLL / 35883 M500110
99	USYD	PBI09C008-BC-DH8	SOKOLL/2/SOKOLL / 35883 M500110
102	USYD	PBI09C008-BC-DH31	SOKOLL/2/SOKOLL / 35883 M500110
104	USYD	PBI09C008-BC-DH35	SOKOLL/2/SOKOLL / 35883 M500110
105	USYD	PBI09C008-BC-DH7	SOKOLL/2/SOKOLL / 35883 M500110
106	USYD	PBI09C008-BC-DH17	SOKOLL/2/SOKOLL / 35883 M500110
112	USYD	PBI09C009-BC-DH84	SOKOLL/2/SOKOLL / 35888 M 500132
113	USYD	PBI09C009-BC-DH86	SOKOLL/2/SOKOLL / 35888 M 500132
115	USYD	PBI09C009-BC-DH30	SOKOLL/2/SOKOLL / 35888 M 500132
116	USYD	PBI09C009-BC-DH52	SOKOLL/2/SOKOLL / 35888 M 500132
118	USYD	PBI09C009-BC-DH16	SOKOLL/2/SOKOLL / 35888 M 500132
119	USYD	PBI09C028-BC-DH33	WAXWING*2/KIRITATI /3/WAXWING*2/KIRITATI /2/ 35880 M C18644
121	USYD	PBI09C028-BC-DH18	WAXWING*2/KIRITATI /3/WAXWING*2/KIRITATI /2/ 35880 M C18644
122	USYD	PBI09C028-BC-DH2	WAXWING*2/KIRITATI /3/WAXWING*2/KIRITATI /2/ 35880 M C18644
123	USYD	PBI09C028-BC-DH3	WAXWING*2/KIRITATI /3/WAXWING*2/KIRITATI /2/ 35880 M C18644
124	USYD	PBI09C028-BC-DH5	WAXWING*2/KIRITATI /3/WAXWING*2/KIRITATI /2/ 35880 M C18644
125	USYD	PBI09C028-BC-DH7	WAXWING*2/KIRITATI /3/WAXWING*2/KIRITATI /2/ 35880 M C18644
128	USYD	PBI09C028-BC-DH37	WAXWING*2/KIRITATI /3/WAXWING*2/KIRITATI /2/ 35880 M C18644
130	USYD	PBI09C028-BC-DH54	WAXWING*2/KIRITATI /3/WAXWING*2/KIRITATI /2/ 35880 M C18644
131	USYD	PBI09C026-BC-DH4	WAXWING*2/KIRITATI /3/WAXWING*2/KIRITATI /2/ 35888 M 500132
133	USYD	PBI09C026-BC-DH121	WAXWING*2/KIRITATI /3/WAXWING*2/KIRITATI /2/ 35888 M 500132
134	USYD	PBI09C026-BC-DH31	WAXWING*2/KIRITATI /3/WAXWING*2/KIRITATI /2/ 35888 M 500132
135	USYD	PBI09C026-BC-DH65	WAXWING*2/KIRITATI /3/WAXWING*2/KIRITATI /2/ 35888 M 500132
137	USYD	PBI09C026-BC-DH71	WAXWING*2/KIRITATI /3/WAXWING*2/KIRITATI /2/ 35888 M 500132
138	USYD	PBI09C026-BC-DH73	WAXWING*2/KIRITATI /3/WAXWING*2/KIRITATI /2/ 35888 M 500132
139	USYD	PBI09C026-BC-DH88	WAXWING*2/KIRITATI /3/WAXWING*2/KIRITATI /2/ 35888 M 500132
142	USYD	PBI09C026-BC-DH114	WAXWING*2/KIRITATI /3/WAXWING*2/KIRITATI /2/ 35888 M 500132
143	USYD	CMSA05M00772T-050Y-040ZTM-040ZTY-35ZTM-02Y-0B	BABAX/LR42//BABAX/3/BABAX/LR42//BABAX/4/T.DICOCCON PI94625/AE.SQUARROSA (372)//3*PASTOR/5/T.DICOCCON PI94625/AE.SQUARROSA (372)//3*PASTOR
145	USYD	ICW99-0474-23AP-0AP-0AP-8AP-0AP	CBRD-3/STORK X DICOCCOIDES
146	USYD	CMSA06M00431S-040ZTM-040ZTY-31ZTM-04Y-0B	D67.2/P66.270//AE.SQUARROSA (320)/3/CUNNINGHAM/4/VORB
147	USYD	CMSA08Y00099T-099B-050Y-040M-0NJ-0NJ-4Y-0B	FALCIN/AE.SQUARROSA (312)/3/THB/CEP7780//SHA4/LIRA/4/FRET2/5/MUU/6/MILAN/KAUZ//DHARWAR DRY/3/BAV92
148	USYD	CMSA01M00072S-040P0M-040ZTM-040HTY-040M-040SY-11M-0Y	FILIN/IRENA/5/CNDO/R143//ENTE/MEXI_2/3/AEGILOPS SQUARROSA (TAUS)/4/WEAVER/6/BERKUT
149	USYD	CMSA04M01020T-050Y-040ZTP0M-040ZTY-040ZTM-040SY-12ZTM-02Y-0B	GOUBARA-1/2*SOKOLL
150	USYD	ICW04.0121-3AP-0AP-0AP-16AP-0AP	KAUZ/PASTOR/3/ALTAR 84/AEGILOPS SQUARROSA (TAUS)//OPATA
151	USYD	ICW04.0121-3AP-0AP-0AP-1AP-0AP	KAUZ/PASTOR/3/ALTAR 84/AEGILOPS SQUARROSA (TAUS)//OPATA
153	USYD	PTSA08M00046S-050ZTM-050Y-85ZTM-010Y-0B	SOKOLL/3/PASTOR//HXL7573/2*BAU/4/PARUS/PASTOR
154	USYD	CMSA08M00393S-040ZTM-050Y-41ZTM-010Y-0B	SOKOLL/WBLL1/4/ATTILA/3/WEAVER*2/TSC//WEAVER
155	USYD	CMSA08M00364S-040ZTM-050Y-1ZTM-010Y-0B	VEE/MJI//2*TUI/3/PASTOR/4/BERKUT/11/CROC_1/AE.SQUARROSA (213)//PGO/10/ATTILA*2/9/KT/BAGE//FN/U/3/BZA/4/TRM/5/ALDAN/6/SERI/7/VEE#10/8/OPATA
158	USYD	ACIAR09PBI C27-0C-0N-13N	DBW16/ANNUELLO
160	USYD	ACIAR09PBI C04-16C-DH17	PBW550//C80.1/*2Batavia
161	USYD	ACIAR09PBI C04-23C-DH7	PBW550//C80.1/*2Batavia
163	USYD	ACIAR09PBI C08-0C-0N-11N	PBW550/LANG
164	USYD	ACIAR09PBI C06-0C-0N-2N	PBW550/PAVON
167	USYD	ICW04.0054-1AP-0AP-0AP-3AP-0AP	ATTILA-7/KATILA-12
169	USYD	CMSS08Y00728T-099TOPM-099Y-099M-099Y-20M-0WGY	MUU/FRNCLN//FRANCOLIN #1
171	USYD	CMSS08B00648T-099TOPY-099M-099NJ-2WGY-0B	QUAIU/BECARD//BECARD
176	USYD	CMSS08Y00590T-099TOPM-099Y-099M-099Y-11M-0WGY	ROLF07*2/PAURAQ
177	USYD	CMSS08Y00716T-099TOPM-099Y-099Y-10M-0WGY	SUP152/2*DANPHE #1
179	USYD	CMSS08B00837T-099TOPY-099M-099Y-3M-0WGY	PAURAQ/3/KIRITATI//PRL/2*PASTOR/4/PAURAQUE #1
180	USYD	CMSS08Y00733T-099TOPM-099Y-099M-099Y-6M-0WGY	PRL/2*PASTOR/4/CHOIX/STAR/3/HE1/3*CNO79//2*SERI/5/2*PAURAQUE #1
185	USYD	RSMCJ0708BW205S-16CJ-05T-0MX	02W50807/4/PFAU/SERI.1B//AMAD/3/WAXWING
187	USYD	ICW06.00801-6AP-0AP-06SD-0TR	HUBARA-7/4/CHEN/AEGILOPS SQUARROSA (TAUS)//BCN/3/KAUZ
188	USYD	ICW05.0599-18AP-0AP-0AP-1AP-0AP-0TR	KAUZ/SAMAR-15//RDWG/MILAN
189	USYD	ICW05.0669-13AP-0AP-0AP-4AP-0AP-0TR	JAWAHIR-1/GIRWILL-5
190	USYD	SUN691I
