# Supplementary material for: Wide variation in the suboptimal distribution of photosynthetic capacity in relation to light across genotypes of wheat
Source: AoB Plants. 2020 Aug 11;12(5):plaa039. doi: 10.1093/aobpla/plaa039 (PMC7494244; doi:10.1093/aobpla/plaa039)
Supplement: plaa039_suppl_Supplementary_Table_S2 [file plaa039_suppl_supplementary_table_s2.xls]

## Sheet: plaa039_suppl_Supplementary Tab
genotype number	flag leaf photosynthetic capacity (micromoles m-2 s-1)	penultimate leaf photosynthetic capacity (micromoles m-2 s-1)	ratio of daily irradiance in penultimate and flag leaves (unitless)	(Amf/idf)/(Am2/id2) (unitless)	Zadoks score	grain yield (Mg ha-1)
genotype	Amf	Am2	id2idf	gamma	zadok	yield
2	23.532	27.7348	0.661139	0.560953	56	1.90567
4	38.6724	34.3826	0.817363	0.919345	65.5	2.35
6	30.3663	24.5395	0.58771	0.727259	64	2.74533
7	28.8688	31.7174	0.798266	0.726571	64	3.118
9	35.3235	28.5705	0.683301	0.844808	64	2.61
10	34.6809	23.9601	0.744679	1.07788	61.5	2.6
11	39.8317	29.4773	0.536253	0.72462	65	2.49567
12	36.714	23.0954	0.658292	1.04646	65	1.77067
14	34.7721	27.8206	0.719031	0.898693	58.5	2.97
15	32.2179	28.5991	0.590119	0.664791	62	2.85333
16	36.6234	29.5923	0.656861	0.812931	62	2.57
18	33.0817	32.7221	0.72013	0.728045	59	2.70967
19	30.1614	23.3726	0.694771	0.896576	61.5	2.79
20	31.6753	27.3833	0.635816	0.735472	58	2.75
21	35.3955	30.8033	0.672847	0.773156	59.5	2.92
22	36.4022	30.2097	0.667404	0.804212	56	2.81333
23	34.2957	27.3784	0.784518	0.982728	59	2.82
25	32.5177	31.2895	0.648347	0.673797	63.5	2.674
26	38.6296	33.3038	0.72421	0.840022	61	2.77
27	37.2719	31.3615	0.590641	0.701952	59	2.91333
29	28.7507	37.7577	0.614432	0.467861	62	2.73467
30	36.468	34.5016	0.756158	0.799256	59.5	1.76967
31	36.4276	29.7999	0.813225	0.99409	62	1.98767
32	35.6333	38.0966	0.819945	0.766928	60.5	2.19133
33	41.0178	34.5548	0.690418	0.819551	59	1.92333
34	41.6145	34.2621	0.763992	0.927939	60	2.04333
35	40.7477	36.2877	0.795474	0.893245	63	2.01667
36	37.9237	29.4757	0.790611	1.01721	62	2.61867
39	38.4035	33.7565	0.73599	0.837308	61	1.89267
43	37.1211	33.7193	0.776301	0.854619	64	2.337
44	35.9343	36.5767	0.779975	0.766275	65	2.60267
45	39.3816	37.0277	0.716698	0.76226	63	1.95333
49	25.5822	28.7365	0.747914	0.665816	61.5	2.6
50	33.916	42.3795	0.771077	0.617088	60.5	2.46633
51	35.823	27.4157	0.666535	0.870934	61.5	3.088
52	29.8898	25.154	0.639037	0.759349	65	2.73333
53	29.3549	40.4439	0.904916	0.656805	64	2.446
55	38.5558	33.5706	0.732067	0.84078	59	2.59667
56	35.3807	35.006	0.761749	0.769903	63.5	2.299
58	39.0785	34.7263	0.754859	0.849466	58.5	2.40667
59	31.0677	34.7432	0.752405	0.672809	64	2.528
60	34.5916	34.7427	0.678081	0.675132	60	2.471
61	31.1618	30.2675	0.846076	0.871075	60	2.718
64	37.6556	36.2487	0.743502	0.77236	60.5	2.54
65	36.747	40.6784	0.789173	0.712903	59.5	2.43667
66	37.3328	36.1058	0.825035	0.853073	64.5	2.132
67	36.3695	33.9385	0.818805	0.877456	63.5	2.36367
68	34.639	33.0735	0.783584	0.820676	64	2.38667
69	36.0333	36.3575	0.678582	0.672531	62	2.43667
71	39.1569	33.0017	0.687219	0.815394	59.5	2.49667
73	37.3204	36.7727	0.750909	0.762092	58.5	2.22367
75	30.7012	31.0863	0.678355	0.66995	61.5	2.896
78	29.4413	28.6928	0.707093	0.725538	64	2.68667
79	35.213	25.4975	0.725183	1.0015	65	2.66533
80	30.5726	32.8006	0.685377	0.638821	66	2.60067
81	34.7242	33.8886	0.701542	0.718839	65	2.85667
82	32.3734	28.47	0.661055	0.75169	64.5	2.72933
83	34.7482	23.9565	0.769465	1.11609	65	2.62967
84	28.6251	24.5881	0.725694	0.844841	64	2.52333
86	28.4672	31.6144	0.725337	0.653131	63.5	2.63967
88	35.9328	35.6582	0.749087	0.754855	63	2.82667
89	33.9854	25.5162	0.652077	0.86851	63	2.69567
90	36.8083	29.1278	0.691751	0.874153	61	2.893
93	23.2891	23.1402	0.698656	0.703151	61.5	2.80533
95	34.8326	28.978	0.63423	0.762365	58	2.92133
96	22.8398	28.3375	0.718913	0.579436	60.5	3.01133
97	28.3161	23.9028	0.693284	0.821289	64	2.84433
98	38.1752	28.1327	0.743191	1.00849	63.5	2.97333
99	37.3276	28.4386	0.602073	0.790262	59	3.06033
102	30.1718	34.9607	0.708916	0.611808	64	2.99067
104	36.7341	28.6786	0.714954	0.915776	59	2.8
105	30.101	30.8127	0.58541	0.57189	60	3.06567
106	35.2639	22.5805	0.576385	0.900139	65	3.08333
112	37.5205	28.0474	0.621482	0.831388	64	3.01
113	36.939	28.0432	0.584429	0.769822	62	3.11033
115	31.962	28.1761	0.591578	0.671065	60	3.17533
116	33.767	29.1446	0.615821	0.713493	63	3.11133
118	34.4638	23.7993	0.689496	0.998458	63	3.11
119	40.1357	33.6009	0.66361	0.792671	60	2.74333
121	37.0294	28.8277	0.694517	0.892113	61	2.71
122	36.2796	29.0351	0.727173	0.908609	62	2.845
123	33.5962	28.4064	0.667222	0.789122	60.5	2.694
124	40.1138	27.8672	0.652416	0.939129	65	2.71433
125	30.4783	25.6514	0.639221	0.759506	64	2.81
128	27.7253	21.3565	0.675432	0.876856	64	2.68033
130	32.3608	27.3085	0.815306	0.966145	64	2.88667
131	40.5905	32.3429	0.745478	0.935577	63	2.60333
133	34.0944	29.8196	0.576492	0.659134	65	2.77133
134	38.6775	27.2836	0.761293	1.07922	60.5	2.59667
135	38.2392	29.5539	0.619667	0.801776	62	2.66633
137	36.2931	30.5492	0.75466	0.896552	63	2.74867
138	38.1947	30.7304	0.700355	0.87047	62.5	2.804
139	37.1005	32.2315	0.665016	0.765477	61	2.66933
142	35.8395	25.4533	0.705827	0.993837	63.5	2.78333
143	41.519	36.8063	0.708785	0.79954	60.5	2.82
145	36.1929	21.5361	0.643043	1.08068	64	2.38333
146	39.2989	29.1346	0.552658	0.745465	65	2.96067
147	37.8792	31.6933	0.766036	0.915552	63.5	2.76933
148	37.6801	32.706	0.871792	1.00438	64.5	2.77
149	42.9401	35.0959	0.74568	0.912348	62	2.64867
150	30.879	35.6391	0.708801	0.614131	63.5	2.86433
151	37.8454	30.2235	0.750535	0.939807	59.5	2.91333
153	30.5652	28.4406	0.681195	0.732083	61	2.744
154	40.3021	26.1151	0.674773	1.04134	60	3.157
155	31.0162	30.2413	0.574929	0.589661	64.5	3.33767
158	34.4933	33.419	0.741163	0.764989	59	3.10933
160	32.4611	30.808	0.750438	0.790705	65	2.71333
161	38.9598	29.9928	0.795433	1.03324	60	2.63333
163	40.0853	38.2038	0.745567	0.782286	59	2.64333
164	38.395	31.6084	0.695057	0.844292	63	2.76
167	39.2739	31.4867	0.728872	0.909133	59	2.82333
169	27.6377	17.6911	0.674565	1.05383	64	2.407
171	39.0878	30.0602	0.582221	0.757072	64	3.07067
176	37.5527	32.7657	0.62425	0.715451	66	2.673
177	38.3477	26.5222	0.824082	1.19152	62.5	3.10067
179	39.1375	27.594	0.716546	1.0163	60	2.77467
180	39.0228	32.9817	0.82596	0.977247	65.5	2.84667
183	37.3209	30.1453	0.63353	0.784331	60.5	2.90667
185	34.2877	31.5007	0.689094	0.750059	60	2.804
187	25.6636	27.7097	0.778214	0.720752	64.5	3.04667
188	42.6957	42.358	0.789964	0.79626	57.5	3.23667
189	30.0297	36.6816	0.746041	0.610753	59.5	3.07
190	41.7562	34.0902	0.707326	0.866385	53	2.85
192	35.4005	28.8475	0.851649	1.04511	59.5	2.10633
193	33.1478	29.4413	0.632411	0.712028	60.5	2.88233
194	24.5495	18.5449	0.656311	0.868816	60.5	2.62933
195	27.4818	23.9959	0.661823	0.757966	62	2.63867
196	30.7207	23.2051	0.724153	0.958687	64	3.021
199	34.0593	34.4939	0.916168	0.904623	54	2.90867
202	36.8512	29.4498	0.812316	1.01647	58.5	1.45333
205	34.2082	34.8336	0.679859	0.667653	57	2.958
206	32.0307	36.7606	0.763069	0.664889	47.5	3.00633
207	40.403	36.5976	0.519126	0.573105	60	3.02867
208	30.3025	22.4456	0.79401	1.07194	59	2.61667
210	31.666	28.5708	0.781468	0.866128	61	2.87033
212	25.3942	27.1138	0.616574	0.577471	63.5	2.01133
213	30.4978	23.993	0.828869	1.05358	59	2.99
214	30.8617	23.1152	0.765959	1.02265	64	2.81933
216	39.7115	25.9768	0.734771	1.12327	65	2.45767
218	35.4721	23.1081	0.672086	1.03169	59	2.78967
220	32.0404	28.321	0.705905	0.798612	60.5	2.46333
221	32.1412	33.9498	0.823428	0.779561	64	2.22667
224	40.786	37.3589	0.763886	0.833961	62	3
226	34.8042	29.4846	0.740155	0.873695	58	2.46533
227	31.9513	29.2679	0.772965	0.843835	59	2.57333
229	33.7029	21.5817	0.775102	1.21043	62.5	2.092
230	26.0702	29.4794	0.620135	0.548418	65.5	2.477
233	38.8479	36.9028	0.619123	0.651758	60.5	2.49667
234	31.9424	36.1084	0.796403	0.704516	60	2.79267
237	33.1089	26.2608	0.753541	0.950044	59.5	2.54333
238	33.1367	32.966	0.859522	0.86397	60.5	2.20667
239	39.2394	30.6976	0.967438	1.23664	61	2.689
241	33.921	22.785	0.682167	1.01557	61.5	2.95667
242	36.1632	31.7537	0.689202	0.784908	65	2.64
243	35.4697	28.695	0.77083	0.952818	56.5	2.78967
244	35.3098	29.9038	0.801582	0.946491	62	2.33333
246	35.9784	29.2618	0.778266	0.956902	64	2.35667
247	35.2994	28.8648	0.81146	0.99235	64.5	3.03633
248	29.6113	36.5175	0.686593	0.556746	63	2.56267
250	37.4659	28.7697	0.727107	0.94689	61	2.49
